# Supplementary material for: Impact of Cranioplasty Timing and Status on Long-Term Survival and Functional Outcomes After Decompressive Craniectomy for Severe Traumatic Brain Injury
Source: Brain Sci. 2025 Dec 16;15(12):1336. doi: 10.3390/brainsci15121336 (PMC12730317; doi:10.3390/brainsci15121336)
Supplement: Supplementary file 1 [file brainsci-15-01336-s001.zip]

Archive with 1 entries (1 files):
- brainsci-4011761-supplementary.pdf
